# Supplementary material for: Pharmacogenetics of Long-Term Outcomes of Schizophrenia Spectrum Disorders: The Functional Role of CYP2D6 and CYP2C19
Source: J Pers Med. 2023 Sep 4;13(9):1354. doi: 10.3390/jpm13091354 (PMC10532576; doi:10.3390/jpm13091354)
Supplement: Supplementary file 1 [file jpm-13-01354-s001.zip]

Archive with 1 entries (1 files):
- jpm-2554037-supplementary.pdf
